# Supplementary material for: Aza-Oxa-Triazole Based Macrocycles with Tunable Properties: Design, Synthesis, and Bioactivity
Source: Molecules. 2022 May 25;27(11):3409. doi: 10.3390/molecules27113409 (PMC9182012; doi:10.3390/molecules27113409)
Supplement: Supplementary file 1 [file molecules-27-03409-s001.zip]

Archive with 1 entries (1 files):
- molecules-1719184-supplementary.pdf
